# Supplementary material for: Evaluation of Female Recipient Infertility and Donor Spermatogonial Purification for Germ Cell Transplantation in Paralichthys olivaceus
Source: Animals (Basel). 2024 Oct 8;14(19):2887. doi: 10.3390/ani14192887 (PMC11476266; doi:10.3390/ani14192887)
Supplement: Supplementary file 1 [file animals-14-02887-s001.zip]

Archive with 3 entries (3 files):
- animals-3188071-supplementary.pdf
- Figure S1.jpg
- Figure S2.jpg
